# Supplementary material for: A comprehensive analysis of translational misdecoding pattern and its implication on genetic code evolution
Source: Nucleic Acids Res. 2023 Aug 28;51(19):10642–52. doi: 10.1093/nar/gkad707 (PMC10602915; doi:10.1093/nar/gkad707)
Supplement: gkad707_Supplemental_Files [file gkad707_supplemental_files.zip]

Archive with 2 entries (2 files):
- 230225Supplementary table 1.xls
- Supplementary Figures.pdf
