# Supplementary material for: A comprehensive analysis of translational misdecoding pattern and its implication on genetic code evolution
Source: Nucleic Acids Res. 2023 Aug 28;51(19):10642–52. doi: 10.1093/nar/gkad707 (PMC10602915; doi:10.1093/nar/gkad707)
Supplement: gkad707_Supplemental_Files [file gkad707_supplemental_files.zip › 230225Supplementary table 1.xls]

## Sheet: primers
Supplementary Table 1. List of RNAs and the corresponding primers.
Gm indicates 2'-O-methylguanosine.
RNA name	RNA sequence	Extension primer (forward)	Extension primer (reverse)	PCR primer (forward)	PCR primer (reverse)
eFx	GGAUCGAAAGAUUUCCGCGGCCCCGAAAGGGGAUUAGCGUUAGGU	GTAATACGACTCACTATAGGATCGAAAGATTTCCGC	ACCTAACGCTAATCCCCTTTCGGGGCCGCGGAAATCTTTCGATCC	GGCGTAATACGACTCACTATAG	ACCTAACGCTAATCCCCT
tRNA, fMet	GGCGGGGUGGAGCAGCCUGGUAGCUCGUCGGGCUCAUAACCCGAAGAUCGUCGGUUCAAAUCCGGCCCCCGCAACCA	GTAATACGACTCACTATAGGCGGGGTGGAGCAGCCTGGTAGCTCGTCGGG	TGGTTGCGGGGGCCGGATTTGAACCGACGATCTTCGGGTTATGAGCCCGACGAGCTACCAGG	GGCGTAATACGACTCACTATAG	TGmGTTGCGGGGGCCGGA
tRNA, AsnE2(CGA)	GGCUCUGUAGUUCAGUCGGUAGAACGGCGGACUCGAAAUCCGUAUGUCACUGGUUCGAGUCCAGUCAGAGCCGCCA	GTAATACGACTCACTATAGGCTCTGTAGTTCAGTCGGTAGAACGGCGGA	TGGCGGCTCTGACTGGACTCGAACCAGTGACATACGGATTTCGAGTCCGCCGTTCTACCGACTG	GGCGTAATACGACTCACTATAG	TGmGCGGCTCTGACTGGACTC
tRNA, AsnE2(GGA)	GGCUCUGUAGUUCAGUCGGUAGAACGGCGGACUGGAAAUCCGUAUGUCACUGGUUCGAGUCCAGUCAGAGCCGCCA	GTAATACGACTCACTATAGGCTCTGTAGTTCAGTCGGTAGAACGGCGGA	TGGCGGCTCTGACTGGACTCGAACCAGTGACATACGGATTTCCAGTCCGCCGTTCTACCGACTG	GGCGTAATACGACTCACTATAG	TGmGCGGCTCTGACTGGACTC
tRNA, AsnE2(GCU)	GGCUCUGUAGUUCAGUCGGUAGAACGGCGGACUGCUAAUCCGUAUGUCACUGGUUCGAGUCCAGUCAGAGCCGCCA	GTAATACGACTCACTATAGGCTCTGTAGTTCAGTCGGTAGAACGGCGGA	TGGCGGCTCTGACTGGACTCGAACCAGTGACATACGGATTAGCAGTCCGCCGTTCTACCGACTG	GGCGTAATACGACTCACTATAG	TGmGCGGCTCTGACTGGACTC
mR1	GGGUUAACUUUAAGAAGGAGAAAAACAUGUAUAAGUAUAAGUAUAAGNNNGAUUAUAAGGAUGAUGAUGAUAAGUAAGCUUCG	TAATACGACTCACTATAGGGTTAACTTTAAGAAGGAGAAAAACATGTATAAGTATAAGTATAAG	CTTATCATCATCATCCTTATAATCNNNCTTATACTTATACTTATACATGTTTTTC	GGCGTAATACGACTCACTATAG	CGAAGCTTACTTATCATCATCATCCTTATAATC
mR2	GGGUUAACUUUAAGAAGGAGAAAAACAUGUAUAAGUAUAAGUAUAAGAUGGAUUAUAAGGAUGAUGAUGAUAAGUAAGCUUCG	TAATACGACTCACTATAGGGTTAACTTTAAGAAGGAGAAAAACATGTATAAGTATAAGTATAAG	CTTATCATCATCATCCTTATAATCCATCTTATACTTATACTTATACATGTTTTTC	GGCGTAATACGACTCACTATAG	CGAAGCTTACTTATCATCATCATCCTTATAATC
mR3	GGGUUAACUUUAAGAAGGAGAAAAACAUGUUUAAGUUUAAGUUUAAGUAYGAUUUUAAGGAUGAUGAUGAUAAGUAAGCUUCG	TAATACGACTCACTATAGGGTTAACTTTAAGAAGGAGAAAAACATGTTTAAGTTTAAGTTTAAG	CTTATCATCATCATCCTTAAAATCRTACTTAAACTTAAACTTAAACATGTTTTTC	GGCGTAATACGACTCACTATAG	CGAAGCTTACTTATCATCATCATCCTTAAAATC
mR4	GGGUUAACUUUAAGAAGGAGAAAAACAUGUAUCGUUAUCGUUAUCGUAARGAUUAUCGUGAUGAUGAUGAUCGUUAAGCUUCG	TAATACGACTCACTATAGGGTTAACTTTAAGAAGGAGAAAAACATGTATCGTTATCGTTATCGT	ACGATCATCATCATCACGATAATCYTTACGATAACGATAACGATACATGTTTTTC	GGCGTAATACGACTCACTATAG	CGAAGCTTAACGATCATCATCATCACGATAATC
mR5	GGGUUAACUUUAAGAAGGAGAAAAACAUGUAUAAGUAUAAGUAUAAGGAYUCUUAUAAGUCUUCUUCUUCUAAGUAAGCUUCG	TAATACGACTCACTATAGGGTTAACTTTAAGAAGGAGAAAAACATGTATAAGTATAAGTATAAG	CTTAGAAGAAGAAGACTTATAAGARTCCTTATACTTATACTTATACATGTTTTTC	GGCGTAATACGACTCACTATAG	CGAAGCTTACTTAGAAGAAGAAGACTTATAAGA
